# Supplementary material for: Selective inhibition reveals the regulatory function of DYRK2 in protein synthesis and calcium entry
Source: eLife. 2022 Apr 19;11:e77696. doi: 10.7554/eLife.77696 (PMC9113749; doi:10.7554/eLife.77696)
Supplement: Figure 1—figure supplement 1—source data 1. [file elife-77696-fig1-figsupp1-data1.zip]

Archive with 13 entries (10 files):
- Figure 1-figure supplement 1-source data 1/
- Figure 1-figure supplement 1-source data 1/pT25_sourcedata.tif
- __MACOSX/
- __MACOSX/Figure 1-figure supplement 1-source data 1/
- __MACOSX/Figure 1-figure supplement 1-source data 1/._pT25_sourcedata.tif
- Figure 1-figure supplement 1-source data 1/RPT3_sourcedata.tif
- __MACOSX/Figure 1-figure supplement 1-source data 1/._RPT3_sourcedata.tif
- Figure 1-figure supplement 1-source data 1/Uncropped_Labeled_Gels_Fig1_figuresupplement1B.tif
- __MACOSX/Figure 1-figure supplement 1-source data 1/._Uncropped_Labeled_Gels_Fig1_figuresupplement1B.tif
- Figure 1-figure supplement 1-source data 1/GAPDH_sourcedata.tif
- __MACOSX/Figure 1-figure supplement 1-source data 1/._GAPDH_sourcedata.tif
- Figure 1-figure supplement 1-source data 1/FLAG_sourcedata.tif
- __MACOSX/Figure 1-figure supplement 1-source data 1/._FLAG_sourcedata.tif
