# Supplementary material for: Selective inhibition reveals the regulatory function of DYRK2 in protein synthesis and calcium entry
Source: eLife. 2022 Apr 19;11:e77696. doi: 10.7554/eLife.77696 (PMC9113749; doi:10.7554/eLife.77696)
Supplement: Figure 2—source data 2. [file elife-77696-fig2-data2.zip]

Archive with 15 entries (12 files):
- Figure2-source data 2/
- Figure2-source data 2/Uncropped_Labeled_Gels_Fig2D.tif
- __MACOSX/
- __MACOSX/Figure2-source data 2/
- __MACOSX/Figure2-source data 2/._Uncropped_Labeled_Gels_Fig2D.tif
- Figure2-source data 2/.DS_Store
- __MACOSX/Figure2-source data 2/._.DS_Store
- Figure2-source data 2/GAPDHWB_sourcedata.tif
- __MACOSX/Figure2-source data 2/._GAPDHWB_sourcedata.tif
- Figure2-source data 2/pT25_sourcedata.tif
- __MACOSX/Figure2-source data 2/._pT25_sourcedata.tif
- Figure2-source data 2/RPT3WB_sourcedata.tif
- __MACOSX/Figure2-source data 2/._RPT3WB_sourcedata.tif
- Figure2-source data 2/FlagWB_sourcedata.tif
- __MACOSX/Figure2-source data 2/._FlagWB_sourcedata.tif
