# Supplementary material for: Selective inhibition reveals the regulatory function of DYRK2 in protein synthesis and calcium entry
Source: eLife. 2022 Apr 19;11:e77696. doi: 10.7554/eLife.77696 (PMC9113749; doi:10.7554/eLife.77696)
Supplement: Figure 3—source data 1. [file elife-77696-fig3-data1.zip]

Archive with 5 entries (2 files):
- Figure 3-source data 1/
- Figure 3-source data 1/Figure 3-source data 1 The significantly up- and down-regulated phosphosites after U266 cells treated with C17.xlsx
- __MACOSX/
- __MACOSX/Figure 3-source data 1/
- __MACOSX/Figure 3-source data 1/._Figure 3-source data 1 The significantly up- and down-regulated phosphosites after U266 cells treated with C17.xlsx
