# Supplementary material for: Selective inhibition reveals the regulatory function of DYRK2 in protein synthesis and calcium entry
Source: eLife. 2022 Apr 19;11:e77696. doi: 10.7554/eLife.77696 (PMC9113749; doi:10.7554/eLife.77696)
Supplement: Figure 3—figure supplement 3—source data 1. [file elife-77696-fig3-figsupp3-data1.zip › Figure 3-figure supplement 3-source data 1/STIM1 S519, S521, 4EBP1 T37_intensity.xlsx]

## Sheet: Sheet1
sites	Control_R1	Control_R2	Control_R3	Treat_R1	Treat_R2	Treat_R3
EIF4EBP1 T37	96335000	107740000	150360000	0	85876000	8366000
STIM1 S519	88868000	138110000	74385000	0	11916000	21256000
STIM1 S521	87774000	108600000	79821000	0	3795400	0

## Sheet: Sheet2
sites	log2 intensity Treat_R1	log2 intensity Treat_R2	log2 intensity Treat_R3	log2 intensity Control_R1	log2 intensity Control_R2	log2 intensity Control_R3
EIF4EBP1 T37	22.2249	26.3558	22.9961	26.5216	26.683	27.1639	4.90173e+06	8.58759e+07	8.36602e+06	9.63352e+07	1.0774e+08	1.5036e+08
STIM1 S519	21.7782	23.5064	24.3414	26.4052	27.0412	26.1485	3.59652e+06	1.1916e+07	2.1256e+07	8.8868e+07	1.3811e+08	7.43851e+07
STIM1 S521	21.4655	21.8558	22.1079	26.3873	26.6944	26.2503	2.89582e+06	3.7954e+06	4.52e+06	8.7774e+07	1.086e+08	7.98213e+07

## Sheet: Sheet3
sites	Treat_R1	Treat_R2	Treat_R3	Control_R1	Control_R2	Control_R3	Treat_ave	Treat_SD	control_ave	control_SD
EIF4EBP1 T37	4.90173e+06	8.58759e+07	8.36602e+06	9.63352e+07	1.0774e+08	1.5036e+08	3.30479e+07	4.57832e+07	1.18145e+08	2.8476e+07
STIM1 S519	3.59652e+06	1.1916e+07	2.1256e+07	8.8868e+07	1.3811e+08	7.43851e+07	1.22562e+07	8.83468e+06	1.00454e+08	3.34049e+07
STIM1 S521	2.89582e+06	3.7954e+06	4.52e+06	8.7774e+07	1.086e+08	7.98213e+07	3.73707e+06	813658	9.20651e+07	1.48615e+07
