# Supplementary material for: Selective inhibition reveals the regulatory function of DYRK2 in protein synthesis and calcium entry
Source: eLife. 2022 Apr 19;11:e77696. doi: 10.7554/eLife.77696 (PMC9113749; doi:10.7554/eLife.77696)
Supplement: Figure 4—source data 1. [file elife-77696-fig4-data1.zip]

Archive with 38 entries (31 files):
- Figure 4-source data 1/
- Figure 4-source data 1/.DS_Store
- __MACOSX/
- __MACOSX/Figure 4-source data 1/
- __MACOSX/Figure 4-source data 1/._.DS_Store
- Figure 4-source data 1/Figure4A-sourcedata/
- Figure 4-source data 1/Figure4A-sourcedata/4EBP1-pT70WB_sourcedata.tif
- __MACOSX/Figure 4-source data 1/Figure4A-sourcedata/
- __MACOSX/Figure 4-source data 1/Figure4A-sourcedata/._4EBP1-pT70WB_sourcedata.tif
- Figure 4-source data 1/Figure4A-sourcedata/.DS_Store
- __MACOSX/Figure 4-source data 1/Figure4A-sourcedata/._.DS_Store
- Figure 4-source data 1/Figure4A-sourcedata/4EBP1-pT37:46WB_sourcedata.tif
- __MACOSX/Figure 4-source data 1/Figure4A-sourcedata/._4EBP1-pT37:46WB_sourcedata.tif
- Figure 4-source data 1/Figure4A-sourcedata/Uncropped_Labeled_Gels_Fig4A.tif
- __MACOSX/Figure 4-source data 1/Figure4A-sourcedata/._Uncropped_Labeled_Gels_Fig4A.tif
- Figure 4-source data 1/Figure4A-sourcedata/4EBP1WB_sourcedata.tif
- __MACOSX/Figure 4-source data 1/Figure4A-sourcedata/._4EBP1WB_sourcedata.tif
- Figure 4-source data 1/Figure4A-sourcedata/GAPDH_WB_sourcedata.tif
- __MACOSX/Figure 4-source data 1/Figure4A-sourcedata/._GAPDH_WB_sourcedata.tif
- Figure 4-source data 1/Figure4A-sourcedata/4EBP1-pS65WB_sourcedata.tif
- __MACOSX/Figure 4-source data 1/Figure4A-sourcedata/._4EBP1-pS65WB_sourcedata.tif
- Figure 4-source data 1/Figure4B-sourcedata/
- Figure 4-source data 1/Figure4B-sourcedata/4EBP1-pT70WB_sourcedata.tif
- __MACOSX/Figure 4-source data 1/Figure4B-sourcedata/
- __MACOSX/Figure 4-source data 1/Figure4B-sourcedata/._4EBP1-pT70WB_sourcedata.tif
- Figure 4-source data 1/Figure4B-sourcedata/.DS_Store
- __MACOSX/Figure 4-source data 1/Figure4B-sourcedata/._.DS_Store
- Figure 4-source data 1/Figure4B-sourcedata/4EBP1-pT37:46WB_sourcedata.tif
- __MACOSX/Figure 4-source data 1/Figure4B-sourcedata/._4EBP1-pT37:46WB_sourcedata.tif
- Figure 4-source data 1/Figure4B-sourcedata/GAPDHWB_sourcedata.tif
- __MACOSX/Figure 4-source data 1/Figure4B-sourcedata/._GAPDHWB_sourcedata.tif
- Figure 4-source data 1/Figure4B-sourcedata/Uncropped_Labeled_Gels_Fig4B.tif
- __MACOSX/Figure 4-source data 1/Figure4B-sourcedata/._Uncropped_Labeled_Gels_Fig4B.tif
- Figure 4-source data 1/Figure4B-sourcedata/4EBP1WB_sourcedata.tif
- __MACOSX/Figure 4-source data 1/Figure4B-sourcedata/._4EBP1WB_sourcedata.tif
- Figure 4-source data 1/Figure4B-sourcedata/4EBP1-pS65WB_sourcedata.tif
- __MACOSX/Figure 4-source data 1/Figure4B-sourcedata/._4EBP1-pS65WB_sourcedata.tif
- __MACOSX/._Figure 4-source data 1
