# Supplementary material for: Selective inhibition reveals the regulatory function of DYRK2 in protein synthesis and calcium entry
Source: eLife. 2022 Apr 19;11:e77696. doi: 10.7554/eLife.77696 (PMC9113749; doi:10.7554/eLife.77696)
Supplement: Figure 4—source data 3. [file elife-77696-fig4-data3.zip]

Archive with 35 entries (28 files):
- Figure 4-source data 3/
- Figure 4-source data 3/Figure4F-sourcedata/
- Figure 4-source data 3/Figure4F-sourcedata/4EBP1-pT70WB_sourcedata.tif
- __MACOSX/
- __MACOSX/Figure 4-source data 3/
- __MACOSX/Figure 4-source data 3/Figure4F-sourcedata/
- __MACOSX/Figure 4-source data 3/Figure4F-sourcedata/._4EBP1-pT70WB_sourcedata.tif
- Figure 4-source data 3/Figure4F-sourcedata/.DS_Store
- __MACOSX/Figure 4-source data 3/Figure4F-sourcedata/._.DS_Store
- Figure 4-source data 3/Figure4F-sourcedata/4EBP1-pT37:46WB_sourcedata.tif
- __MACOSX/Figure 4-source data 3/Figure4F-sourcedata/._4EBP1-pT37:46WB_sourcedata.tif
- Figure 4-source data 3/Figure4F-sourcedata/GAPDHWB_sourcedata.tif
- __MACOSX/Figure 4-source data 3/Figure4F-sourcedata/._GAPDHWB_sourcedata.tif
- Figure 4-source data 3/Figure4F-sourcedata/Uncropped_Labeled_Gels_Fig4F.tif
- __MACOSX/Figure 4-source data 3/Figure4F-sourcedata/._Uncropped_Labeled_Gels_Fig4F.tif
- Figure 4-source data 3/Figure4F-sourcedata/4EBP1WB_sourcedata.tif
- __MACOSX/Figure 4-source data 3/Figure4F-sourcedata/._4EBP1WB_sourcedata.tif
- Figure 4-source data 3/Figure4F-sourcedata/4EBP1-pS65WB_sourcedata.tif
- __MACOSX/Figure 4-source data 3/Figure4F-sourcedata/._4EBP1-pS65WB_sourcedata.tif
- Figure 4-source data 3/.DS_Store
- __MACOSX/Figure 4-source data 3/._.DS_Store
- Figure 4-source data 3/Figure4E-sourcedata/
- Figure 4-source data 3/Figure4E-sourcedata/4EBP1-pT70WB_sourcedata.tif
- __MACOSX/Figure 4-source data 3/Figure4E-sourcedata/
- __MACOSX/Figure 4-source data 3/Figure4E-sourcedata/._4EBP1-pT70WB_sourcedata.tif
- Figure 4-source data 3/Figure4E-sourcedata/.DS_Store
- __MACOSX/Figure 4-source data 3/Figure4E-sourcedata/._.DS_Store
- Figure 4-source data 3/Figure4E-sourcedata/4EBP1-pT37:46WB_sourcedata.tif
- __MACOSX/Figure 4-source data 3/Figure4E-sourcedata/._4EBP1-pT37:46WB_sourcedata.tif
- Figure 4-source data 3/Figure4E-sourcedata/Uncropped_Labeled_Gels_Fig4E.tif
- __MACOSX/Figure 4-source data 3/Figure4E-sourcedata/._Uncropped_Labeled_Gels_Fig4E.tif
- Figure 4-source data 3/Figure4E-sourcedata/4EBP1-GST-Coomassie Blue Staining.tif
- __MACOSX/Figure 4-source data 3/Figure4E-sourcedata/._4EBP1-GST-Coomassie Blue Staining.tif
- Figure 4-source data 3/Figure4E-sourcedata/4EBP1-pS65WB_sourcedata.tif
- __MACOSX/Figure 4-source data 3/Figure4E-sourcedata/._4EBP1-pS65WB_sourcedata.tif
