# Supplementary material for: Selective inhibition reveals the regulatory function of DYRK2 in protein synthesis and calcium entry
Source: eLife. 2022 Apr 19;11:e77696. doi: 10.7554/eLife.77696 (PMC9113749; doi:10.7554/eLife.77696)
Supplement: Figure 4—source data 4. [file elife-77696-fig4-data4.zip]

Archive with 37 entries (30 files):
- Figure 4-source data 4/
- Figure 4-source data 4/.DS_Store
- __MACOSX/
- __MACOSX/Figure 4-source data 4/
- __MACOSX/Figure 4-source data 4/._.DS_Store
- Figure 4-source data 4/Figure4G-sourcedata/
- Figure 4-source data 4/Figure4G-sourcedata/4EBP1-pT70WB_sourcedata.tif
- __MACOSX/Figure 4-source data 4/Figure4G-sourcedata/
- __MACOSX/Figure 4-source data 4/Figure4G-sourcedata/._4EBP1-pT70WB_sourcedata.tif
- Figure 4-source data 4/Figure4G-sourcedata/.DS_Store
- __MACOSX/Figure 4-source data 4/Figure4G-sourcedata/._.DS_Store
- Figure 4-source data 4/Figure4G-sourcedata/4EBP1-pT37:46WB_sourcedata.tif
- __MACOSX/Figure 4-source data 4/Figure4G-sourcedata/._4EBP1-pT37:46WB_sourcedata.tif
- Figure 4-source data 4/Figure4G-sourcedata/Uncropped_Labeled_Gels_Fig4G.tif
- __MACOSX/Figure 4-source data 4/Figure4G-sourcedata/._Uncropped_Labeled_Gels_Fig4G.tif
- Figure 4-source data 4/Figure4G-sourcedata/GAPDHWB_sourcedata.tif
- __MACOSX/Figure 4-source data 4/Figure4G-sourcedata/._GAPDHWB_sourcedata.tif
- Figure 4-source data 4/Figure4G-sourcedata/4EBP1WB_sourcedata.tif
- __MACOSX/Figure 4-source data 4/Figure4G-sourcedata/._4EBP1WB_sourcedata.tif
- Figure 4-source data 4/Figure4G-sourcedata/4EBP1-pS65WB_sourcedata.tif
- __MACOSX/Figure 4-source data 4/Figure4G-sourcedata/._4EBP1-pS65WB_sourcedata.tif
- Figure 4-source data 4/Figure4H-sourcedata/
- Figure 4-source data 4/Figure4H-sourcedata/4EBP1-pT70WB_sourcedata.tif
- __MACOSX/Figure 4-source data 4/Figure4H-sourcedata/
- __MACOSX/Figure 4-source data 4/Figure4H-sourcedata/._4EBP1-pT70WB_sourcedata.tif
- Figure 4-source data 4/Figure4H-sourcedata/.DS_Store
- __MACOSX/Figure 4-source data 4/Figure4H-sourcedata/._.DS_Store
- Figure 4-source data 4/Figure4H-sourcedata/4EBP1-pT37:46WB_sourcedata.tif
- __MACOSX/Figure 4-source data 4/Figure4H-sourcedata/._4EBP1-pT37:46WB_sourcedata.tif
- Figure 4-source data 4/Figure4H-sourcedata/GAPDHWB_sourcedata.tif
- __MACOSX/Figure 4-source data 4/Figure4H-sourcedata/._GAPDHWB_sourcedata.tif
- Figure 4-source data 4/Figure4H-sourcedata/4EBP1WB_sourcedata.tif
- __MACOSX/Figure 4-source data 4/Figure4H-sourcedata/._4EBP1WB_sourcedata.tif
- Figure 4-source data 4/Figure4H-sourcedata/Uncropped_Labeled_Gels_Fig4H.tif
- __MACOSX/Figure 4-source data 4/Figure4H-sourcedata/._Uncropped_Labeled_Gels_Fig4H.tif
- Figure 4-source data 4/Figure4H-sourcedata/4EBP1-pS65WB_sourcedata.tif
- __MACOSX/Figure 4-source data 4/Figure4H-sourcedata/._4EBP1-pS65WB_sourcedata.tif
