# Supplementary material for: Selective inhibition reveals the regulatory function of DYRK2 in protein synthesis and calcium entry
Source: eLife. 2022 Apr 19;11:e77696. doi: 10.7554/eLife.77696 (PMC9113749; doi:10.7554/eLife.77696)
Supplement: Figure 5—source data 2. [file elife-77696-fig5-data2.zip]

Archive with 13 entries (10 files):
- Figure 5-source data 2/
- Figure 5-source data 2/.DS_Store
- __MACOSX/
- __MACOSX/Figure 5-source data 2/
- __MACOSX/Figure 5-source data 2/._.DS_Store
- Figure 5-source data 2/STIM1-FLAG_WB_sourcedata.tif
- __MACOSX/Figure 5-source data 2/._STIM1-FLAG_WB_sourcedata.tif
- Figure 5-source data 2/STIM1-FLAG_Coomassie Blue Staining.tif
- __MACOSX/Figure 5-source data 2/._STIM1-FLAG_Coomassie Blue Staining.tif
- Figure 5-source data 2/Uncropped_Labeled_Gels_Fig5B.tif
- __MACOSX/Figure 5-source data 2/._Uncropped_Labeled_Gels_Fig5B.tif
- Figure 5-source data 2/GFP-DYRK2_WB_sourcedata.tif
- __MACOSX/Figure 5-source data 2/._GFP-DYRK2_WB_sourcedata.tif
