# Supplementary material for: Selective inhibition reveals the regulatory function of DYRK2 in protein synthesis and calcium entry
Source: eLife. 2022 Apr 19;11:e77696. doi: 10.7554/eLife.77696 (PMC9113749; doi:10.7554/eLife.77696)
Supplement: Figure 5—source data 3. [file elife-77696-fig5-data3.zip]

Archive with 37 entries (30 files):
- μ£¬σæ╜σÉìμûçΣ╗╢σñ╣/
- μ£¬σæ╜σÉìμûçΣ╗╢σñ╣/.DS_Store
- __MACOSX/
- __MACOSX/μ£¬σæ╜σÉìμûçΣ╗╢σñ╣/
- __MACOSX/μ£¬σæ╜σÉìμûçΣ╗╢σñ╣/._.DS_Store
- μ£¬σæ╜σÉìμûçΣ╗╢σñ╣/Figure5E-sourcedata/
- μ£¬σæ╜σÉìμûçΣ╗╢σñ╣/Figure5E-sourcedata/.DS_Store
- __MACOSX/μ£¬σæ╜σÉìμûçΣ╗╢σñ╣/Figure5E-sourcedata/
- __MACOSX/μ£¬σæ╜σÉìμûçΣ╗╢σñ╣/Figure5E-sourcedata/._.DS_Store
- μ£¬σæ╜σÉìμûçΣ╗╢σñ╣/Figure5E-sourcedata/IP-STIM1-FLAG_WB_sourcedata.tif
- __MACOSX/μ£¬σæ╜σÉìμûçΣ╗╢σñ╣/Figure5E-sourcedata/._IP-STIM1-FLAG_WB_sourcedata.tif
- μ£¬σæ╜σÉìμûçΣ╗╢σñ╣/Figure5E-sourcedata/Input-GFP-Orai1_WB_sourcedata.tif
- __MACOSX/μ£¬σæ╜σÉìμûçΣ╗╢σñ╣/Figure5E-sourcedata/._Input-GFP-Orai1_WB_sourcedata.tif
- μ£¬σæ╜σÉìμûçΣ╗╢σñ╣/Figure5E-sourcedata/Uncropped_Labeled_Gels_Fig5E.tif
- __MACOSX/μ£¬σæ╜σÉìμûçΣ╗╢σñ╣/Figure5E-sourcedata/._Uncropped_Labeled_Gels_Fig5E.tif
- μ£¬σæ╜σÉìμûçΣ╗╢σñ╣/Figure5E-sourcedata/Input-STIM1-FLAG_WB_sourcedata.tif
- __MACOSX/μ£¬σæ╜σÉìμûçΣ╗╢σñ╣/Figure5E-sourcedata/._Input-STIM1-FLAG_WB_sourcedata.tif
- μ£¬σæ╜σÉìμûçΣ╗╢σñ╣/Figure5E-sourcedata/IP-GFP-Orai1_WB_sourcedata.tif
- __MACOSX/μ£¬σæ╜σÉìμûçΣ╗╢σñ╣/Figure5E-sourcedata/._IP-GFP-Orai1_WB_sourcedata.tif
- μ£¬σæ╜σÉìμûçΣ╗╢σñ╣/Figure5E-sourcedata/Input-HA-mcherry-DYRK2_WB_sourcedata.tif
- __MACOSX/μ£¬σæ╜σÉìμûçΣ╗╢σñ╣/Figure5E-sourcedata/._Input-HA-mcherry-DYRK2_WB_sourcedata.tif
- μ£¬σæ╜σÉìμûçΣ╗╢σñ╣/Figure5D-sourcedata/
- μ£¬σæ╜σÉìμûçΣ╗╢σñ╣/Figure5D-sourcedata/.DS_Store
- __MACOSX/μ£¬σæ╜σÉìμûçΣ╗╢σñ╣/Figure5D-sourcedata/
- __MACOSX/μ£¬σæ╜σÉìμûçΣ╗╢σñ╣/Figure5D-sourcedata/._.DS_Store
- μ£¬σæ╜σÉìμûçΣ╗╢σñ╣/Figure5D-sourcedata/IP-STIM1-FLAG_WB_sourcedata.tif
- __MACOSX/μ£¬σæ╜σÉìμûçΣ╗╢σñ╣/Figure5D-sourcedata/._IP-STIM1-FLAG_WB_sourcedata.tif
- μ£¬σæ╜σÉìμûçΣ╗╢σñ╣/Figure5D-sourcedata/Input-GFP-Orai1_WB_sourcedata.tif
- __MACOSX/μ£¬σæ╜σÉìμûçΣ╗╢σñ╣/Figure5D-sourcedata/._Input-GFP-Orai1_WB_sourcedata.tif
- μ£¬σæ╜σÉìμûçΣ╗╢σñ╣/Figure5D-sourcedata/Uncropped_Labeled_Gels_Fig5D.tif
- __MACOSX/μ£¬σæ╜σÉìμûçΣ╗╢σñ╣/Figure5D-sourcedata/._Uncropped_Labeled_Gels_Fig5D.tif
- μ£¬σæ╜σÉìμûçΣ╗╢σñ╣/Figure5D-sourcedata/Input-STIM1-FLAG_WB_sourcedata.tif
- __MACOSX/μ£¬σæ╜σÉìμûçΣ╗╢σñ╣/Figure5D-sourcedata/._Input-STIM1-FLAG_WB_sourcedata.tif
- μ£¬σæ╜σÉìμûçΣ╗╢σñ╣/Figure5D-sourcedata/IP-Orai1_WB_sourcedata.tif
- __MACOSX/μ£¬σæ╜σÉìμûçΣ╗╢σñ╣/Figure5D-sourcedata/._IP-Orai1_WB_sourcedata.tif
- μ£¬σæ╜σÉìμûçΣ╗╢σñ╣/Figure5D-sourcedata/Input-HA-mcherry-DYRK2_WB_sourcedata.tif
- __MACOSX/μ£¬σæ╜σÉìμûçΣ╗╢σñ╣/Figure5D-sourcedata/._Input-HA-mcherry-DYRK2_WB_sourcedata.tif
