# Supplementary material for: Selective inhibition reveals the regulatory function of DYRK2 in protein synthesis and calcium entry
Source: eLife. 2022 Apr 19;11:e77696. doi: 10.7554/eLife.77696 (PMC9113749; doi:10.7554/eLife.77696)
Supplement: Figure 5—source data 4. [file elife-77696-fig5-data4.zip]

Archive with 17 entries (14 files):
- Figure 5-source data 4/
- Figure 5-source data 4/.DS_Store
- __MACOSX/
- __MACOSX/Figure 5-source data 4/
- __MACOSX/Figure 5-source data 4/._.DS_Store
- Figure 5-source data 4/IP-STIM1-FLAG_WB_sourcedata.tif
- __MACOSX/Figure 5-source data 4/._IP-STIM1-FLAG_WB_sourcedata.tif
- Figure 5-source data 4/Input-GFP-Orai1_WB_sourcedata.tif
- __MACOSX/Figure 5-source data 4/._Input-GFP-Orai1_WB_sourcedata.tif
- Figure 5-source data 4/Uncropped_Labeled_Gels_Fig5F.tif
- __MACOSX/Figure 5-source data 4/._Uncropped_Labeled_Gels_Fig5F.tif
- Figure 5-source data 4/Uncropped_Labeled_Gels_Fig5_summery.tif
- __MACOSX/Figure 5-source data 4/._Uncropped_Labeled_Gels_Fig5_summery.tif
- Figure 5-source data 4/Input-STIM1-FLAG_WB_sourcedata.tif
- __MACOSX/Figure 5-source data 4/._Input-STIM1-FLAG_WB_sourcedata.tif
- Figure 5-source data 4/IP-GFP-Orai1_WB_sourcedata.tif
- __MACOSX/Figure 5-source data 4/._IP-GFP-Orai1_WB_sourcedata.tif
