# Supplementary material for: Selective inhibition reveals the regulatory function of DYRK2 in protein synthesis and calcium entry
Source: eLife. 2022 Apr 19;11:e77696. doi: 10.7554/eLife.77696 (PMC9113749; doi:10.7554/eLife.77696)
Supplement: Figure 5—source data 5. [file elife-77696-fig5-data5.zip]

Archive with 14 entries (11 files):
- Figure 5-source data 5/
- Figure 5-source data 5/mCherry-DYRK2+STIM1-1-10Mut-YFP.czi
- __MACOSX/
- __MACOSX/Figure 5-source data 5/
- __MACOSX/Figure 5-source data 5/._mCherry-DYRK2+STIM1-1-10Mut-YFP.czi
- Figure 5-source data 5/YFP-STIM1.czi
- __MACOSX/Figure 5-source data 5/._YFP-STIM1.czi
- Figure 5-source data 5/1hC17 mCherry-DYRK2 S1-YFP.czi
- __MACOSX/Figure 5-source data 5/._1hC17 mCherry-DYRK2 S1-YFP.czi
- Figure 5-source data 5/Fig G-I.xlsx
- __MACOSX/Figure 5-source data 5/._Fig G-I.xlsx
- Figure 5-source data 5/mCherry-DYRK2+STIM1-YFP.czi
- __MACOSX/Figure 5-source data 5/._mCherry-DYRK2+STIM1-YFP.czi
- __MACOSX/._Figure 5-source data 5
