# Supplementary material for: Selective inhibition reveals the regulatory function of DYRK2 in protein synthesis and calcium entry
Source: eLife. 2022 Apr 19;11:e77696. doi: 10.7554/eLife.77696 (PMC9113749; doi:10.7554/eLife.77696)
Supplement: Figure 5—source data 6. [file elife-77696-fig5-data6.zip]

Archive with 5 entries (2 files):
- Figure 5-source data 6/
- Figure 5-source data 6/Figure 5-source data 6-raw data of SOCE.xlsx
- __MACOSX/
- __MACOSX/Figure 5-source data 6/
- __MACOSX/Figure 5-source data 6/._Figure 5-source data 6-raw data of SOCE.xlsx
