# Supplementary material for: Selective inhibition reveals the regulatory function of DYRK2 in protein synthesis and calcium entry
Source: eLife. 2022 Apr 19;11:e77696. doi: 10.7554/eLife.77696 (PMC9113749; doi:10.7554/eLife.77696)
Supplement: Figure 5—figure supplement 1—source data 1. [file elife-77696-fig5-figsupp1-data1.zip]

Archive with 5 entries (2 files):
- Figure 5-figure supplement 1-source data 1/
- Figure 5-figure supplement 1-source data 1/Raw data of quantitative analysis of phosphorylation sites on STIM1 by DYRK2 upon C17 treatment for Figure 5ΓÇöfigure supplement 1-source data 1.xlsx
- __MACOSX/
- __MACOSX/Figure 5-figure supplement 1-source data 1/
- __MACOSX/Figure 5-figure supplement 1-source data 1/._Raw data of quantitative analysis of phosphorylation sites on STIM1 by DYRK2 upon C17 treatment for Figure 5ΓÇöfigure supplement 1-source data 1.xlsx
